# Supplementary material for: Threshold analysis regarding the optimal tax rate and tax evasion. Empirical evidence from Taiwan
Source: PLoS One. 2023 Mar 31;18(3):e0281101. doi: 10.1371/journal.pone.0281101 (PMC10065287; doi:10.1371/journal.pone.0281101)
Supplement: S1 Data — (XLSX) [file pone.0281101.s005.xlsx]

## Sheet: 工作表1
year	GDP(百萬TWD)	TTR(百萬TWD)	DTR(百萬TWD)	ITR(百萬TWD)	Cash(百萬TWD)	前一期Cash(百萬TWD)	M1(百萬TWD)	Tanzi approach=C/M1	Δcash(百萬TWD)	存款(百萬TWD)	D=活期存款(百萬TWD)	Ct/Dt	C0/D0	Ct/Dt-C0/D0	1+C0/D0	Gutmann approach=(Ct/Dt-C0/D0)/(1+0.018165075)	x	Y	GDP平方(百萬TWD)	GDP立方(百萬TWD)	lnGDP平方(百萬TWD)	lnGDP立方(百萬TWD)	lnGDP(百萬TWD)	Radiance	Dummy1998	b=RADIANCE REGGRESSION係數	b*lnGDP(百萬TWD)	b*lnGDP平方(百萬TWD)	b*lnGDP立方(百萬TWD)	lnTTR	lnDTR	lnITR	b*lnGDP(百萬TWD)	b*lnGDP平方(百萬TWD)	b*lnGDP立方(百萬TWD)
1991	5018019	808620	355973	452647	95449		1166800	0.0818041	NA	7576500	1777600	0.0536954	0.0124538	0.0412416	1+0.012453850	0.0407343	1	1.01245	25180514684361	1.26356e+20	30.8571	46.2856	15.4285		0	-1304164	-2.01214e+07	-4.02427e+07	-6.03641e+07	13.6031	12.7826	13.0229	2.01214e+07	4.02427e+07	6.03641e+07
1992	5609357	967623	485152	482471	110335	95449	1264600	0.0872489	14886	9073700	1998300	0.0552144	0.0124538	0.0427606	1+0.012453851	0.0422346	1	1.01245	31464885953449	1.76498e+20	31.0799	46.6198	15.5399		0	-1304164	-2.02666e+07	-4.05333e+07	-6.07999e+07	13.7826	13.0922	13.0867	2.02666e+07	4.05333e+07	6.07999e+07
1993	6200154	1045496	513028	532468	124150	110335	1341100	0.0925733	13815	10454400	2336000	0.0531464	0.0124538	0.0406926	1+0.012453852	0.040192	1	1.01245	38441909623716	2.38346e+20	31.2802	46.9203	15.6401		0	-1304164	-2.03972e+07	-4.07945e+07	-6.11917e+07	13.86	13.1481	13.1853	2.03972e+07	4.07945e+07	6.11917e+07
1994	6779396	1127481	538546	588935	137436	124150	1507600	0.0911621	13286	12031400	2641500	0.0520295	0.0124538	0.0395757	1+0.012453853	0.0390889	1	1.01245	45960210124816	3.11582e+20	31.4588	47.1882	15.7294		0	-1304164	-2.05137e+07	-4.10274e+07	-6.15411e+07	13.9355	13.1966	13.2861	2.05137e+07	4.10274e+07	6.15411e+07
1995	7391062	1232263	587943	644320	150559	137436	1508900	0.0997806	13123	13130900	2656400	0.0566778	0.0124538	0.044224	1+0.012453854	0.04368	1	1.01245	54627797487844	4.03757e+20	31.6316	47.4473	15.8158		0	-1304164	-2.06264e+07	-4.12527e+07	-6.18791e+07	14.0244	13.2844	13.376	2.06264e+07	4.12527e+07	6.18791e+07
1996	8031305	1197796	582140	615656	154582	150559	1501300	0.102965	4023	14260900	2927500	0.0528034	0.0124538	0.0403496	1+0.012453855	0.0398532	1	1.01245	64501860003025	5.18034e+20	31.7977	47.6966	15.8989		0	-1304164	-2.07347e+07	-4.14694e+07	-6.22042e+07	13.996	13.2745	13.3304	2.07347e+07	4.14694e+07	6.22042e+07
1997	8705149	1271452	609100	662352	163140	154582	1617600	0.100853	8558	15421300	3204900	0.0509033	0.0124538	0.0384495	1+0.012453856	0.0379765	1	1.01245	75779619112201	6.59673e+20	31.9589	47.9383	15.9794		0	-1304164	-2.08398e+07	-4.16796e+07	-6.25194e+07	14.0557	13.3197	13.4036	2.08398e+07	4.16796e+07	6.25194e+07
1998	9366337	1397052	655859	741193	170320	163140	1623900	0.104883	7180	16696900	3341000	0.0509787	0.0124538	0.0385249	1+0.012453857	0.038051	1	1.01245	87728268797569	8.21693e+20	32.1053	48.1579	16.0526		1	-1304164	-2.09353e+07	-4.18705e+07	-6.28058e+07	14.1499	13.3937	13.516	2.09353e+07	4.18705e+07	6.28058e+07
1999	9804503	1355061	661028	694033	167797	170320	1674000	0.100237	-2523	18064200	3896000	0.043069	0.0124538	0.0306152	1+0.012453858	0.0302386	1	1.01245	96128279077009	9.4249e+20	32.1967	48.2951	16.0984		1	-1304164	-2.09949e+07	-4.19898e+07	-6.29847e+07	14.1194	13.4016	13.4503	2.09949e+07	4.19898e+07	6.29847e+07
2000	10328549	1929767	928951	1000816	170719	167797	1797300	0.0949864	2922	19308700	3964300	0.0430641	0.0124538	0.0306102	1+0.012453859	0.0302337	1	1.01245	106678924445401	1.10184e+21	32.3008	48.4513	16.1504		1	-1304164	-2.10628e+07	-4.21256e+07	-6.31884e+07	14.4729	13.7418	13.8163	2.10628e+07	4.21256e+07	6.31884e+07
2001	10119429	1257840	651077	606763	158509	170719	1713000	0.092533	-12210	20136200	4500200	0.0352227	0.0124538	0.0227688	1+0.012453860	0.0224887	1	1.01245	102402843286041	1.03626e+21	32.2599	48.3899	16.13		1	-1304164	-2.10361e+07	-4.20722e+07	-6.31084e+07	14.0449	13.3864	13.3159	2.10361e+07	4.20722e+07	6.31084e+07
2002	10630911	1225600	562031	663569	163799	158509	1860000	0.088064	5290	20573300	4964300	0.0329954	0.0124538	0.0205415	1+0.012453861	0.0202889	1	1.01245	113016268689921	1.20147e+21	32.3586	48.5378	16.1793		1	-1304164	-2.11004e+07	-4.22009e+07	-6.33013e+07	14.0189	13.2393	13.4054	2.11004e+07	4.22009e+07	6.33013e+07
2003	10924029	1252766	612609	640157	168228	163799	2069900	0.0812735	4429	21679700	5944600	0.0282993	0.0124538	0.0158454	1+0.012453862	0.0156505	1	1.01245	119334409592841	1.30361e+21	32.413	48.6194	16.2065		1	-1304164	-2.11359e+07	-4.22718e+07	-6.34077e+07	14.0409	13.3255	13.3695	2.11359e+07	4.22718e+07	6.34077e+07
2004	11596241	1387300	681114	706186	179231	168228	2506600	0.0715036	11003	23148400	6698200	0.0267581	0.0124538	0.0143042	1+0.012453863	0.0141283	1	1.01245	134472805330081	1.55938e+21	32.5324	48.7986	16.2662		1	-1304164	-2.12138e+07	-4.24276e+07	-6.36413e+07	14.1429	13.4315	13.4676	2.12138e+07	4.24276e+07	6.36413e+07
2005	12036675	1567396	882682	684714	187994	179231	2698300	0.0696713	8763	24611600	7140800	0.0263267	0.0124538	0.0138729	1+0.012453864	0.0137022	1	1.01245	144881545055625	1.74389e+21	32.6069	48.9104	16.3035		1	-1304164	-2.12624e+07	-4.25248e+07	-6.37872e+07	14.2649	13.6907	13.4368	2.12624e+07	4.25248e+07	6.37872e+07
2006	12572587	1600803	872626	728177	190792	187994	2852700	0.0668812	2798	25811500	7463900	0.025562	0.0124538	0.0131081	1+0.012453865	0.0129469	1	1.01245	158069943872569	1.98735e+21	32.6941	49.0411	16.347		1	-1304164	-2.13192e+07	-4.26384e+07	-6.39576e+07	14.286	13.6793	13.4983	2.13192e+07	4.26384e+07	6.39576e+07
2007	13363917	1733894	959851	774043	189460	190792	3046600	0.0621874	-1332	26052500	7457400	0.0254056	0.0124538	0.0129518	1+0.012453866	0.0127925	1	1.01245	178594277582889	2.38672e+21	32.8161	49.2242	16.4081		1	-1304164	-2.13988e+07	-4.27976e+07	-6.41964e+07	14.3659	13.7745	13.5594	2.13988e+07	4.27976e+07	6.41964e+07
2008	13115096	1760438	1048087	712351	192246	189460	3076200	0.0624946	2786	27870200	7320200	0.0262624	0.0124538	0.0138085	1+0.012453867	0.0136387	1	1.01245	172005743089216	2.25587e+21	32.7785	49.1678	16.3893		1	-1304164	-2.13743e+07	-4.27486e+07	-6.41229e+07	14.3811	13.8625	13.4763	2.13743e+07	4.27486e+07	6.41229e+07
2009	12919445	1530282	845073	685209	191331	192246	3487700	0.0548588	-915	29448600	9599000	0.0199324	0.0124538	0.00747854	1+0.012453868	0.00738655	1	1.01245	166912059108025	2.15641e+21	32.7485	49.1227	16.3742		1	-1304164	-2.13547e+07	-4.27094e+07	-6.40641e+07	14.241	13.6472	13.4375	2.13547e+07	4.27094e+07	6.40641e+07
2010	14060345	1622244	839092	783152	195927	191331	3993600	0.0490602	4596	31006300	10461300	0.0187287	0.0124538	0.00627489	1+0.012453869	0.00619771	1	1.01245	197693301519025	2.77964e+21	32.9177	49.3766	16.4589		1	-1304164	-2.14651e+07	-4.29301e+07	-6.43952e+07	14.2993	13.6401	13.5711	2.14651e+07	4.29301e+07	6.43952e+07
2011	14262201	1764610	947939	816671	200184	195927	4316200	0.0463797	4257	32302200	10722900	0.0186688	0.0124538	0.00621498	1+0.012453870	0.00613853	1	1.01245	203410377364401	2.90108e+21	32.9462	49.4194	16.4731		1	-1304164	-2.14837e+07	-4.29673e+07	-6.4451e+07	14.3834	13.762	13.613	2.14837e+07	4.29673e+07	6.4451e+07
2012	14677765	1796697	1006428	790269	210097	200184	4469200	0.04701	9913	33300400	11215200	0.0187332	0.0124538	0.00627939	1+0.012453871	0.00620215	1	1.01245	215436785395225	3.16213e+21	33.0037	49.5055	16.5018	14.49	1	-1304164	-2.15211e+07	-4.30422e+07	-6.45633e+07	14.4015	13.8219	13.5801	2.15211e+07	4.30422e+07	6.45633e+07
2013	15270728	1834124	1017671	816453	215794	210097	4878300	0.0442355	5697	35062400	12141100	0.0177738	0.0124538	0.00531999	1+0.012453872	0.00525455	1	1.01245	233195133649984	3.56106e+21	33.0829	49.6243	16.5414	15.6	1	-1304164	-2.15728e+07	-4.31455e+07	-6.47183e+07	14.4221	13.833	13.6127	2.15728e+07	4.31455e+07	6.47183e+07
2014	16258047	1976106	1089310	886796	222205	215794	5329800	0.0416911	6411	37133900	12849200	0.0172933	0.0124538	0.00483945	1+0.012453873	0.00477992	1	1.01245	264324092254209	4.29739e+21	33.2082	49.8123	16.6041	14.36	1	-1304164	-2.16545e+07	-4.33089e+07	-6.49634e+07	14.4966	13.9011	13.6954	2.16545e+07	4.33089e+07	6.49634e+07
2015	17055080	2134857	1237313	897544	224848	222205	5678000	0.0395999	2643	39355800	13727200	0.0163797	0.0124538	0.00392589	1+0.012453874	0.0038776	1	1.01245	290875753806400	4.96091e+21	33.3039	49.9559	16.652	14.88	1	-1304164	-2.17169e+07	-4.34338e+07	-6.51507e+07	14.5739	14.0285	13.7074	2.17169e+07	4.34338e+07	6.51507e+07
2016	17555268	2224075	1315488	908587	228417	224848	6081700	0.0375581	3569	40717400	14497300	0.0157558	0.0124538	0.00330198	1+0.012453875	0.00326136	1	1.01245	308187434551824	5.41031e+21	33.3617	50.0426	16.6809	15.02	1	-1304164	-2.17546e+07	-4.35092e+07	-6.52637e+07	14.6149	14.0897	13.7196	2.17546e+07	4.35092e+07	6.52637e+07
2017	17983347	2251246	1215648	1035598	234344	228417	6282100	0.0373034	5927	42094000	14950100	0.0156751	0.0124538	0.00322123	1+0.012453876	0.00318161	1	1.01245	323400769322409	5.81583e+21	33.4099	50.1149	16.705	14.43	1	-1304164	-2.1786e+07	-4.3572e+07	-6.5358e+07	14.627	14.0108	13.8505	2.1786e+07	4.3572e+07	6.5358e+07
2018	18375022	2386944	1383294	1003650	239333	234344	6707900	0.0356793	4989	43195800	15773400	0.0151732	0.0124538	0.00271935	1+0.012453877	0.0026859	1	1.01245	337641433500484	6.20417e+21	33.453	50.1795	16.7265	13.9	1	-1304164	-2.18141e+07	-4.36282e+07	-6.54423e+07	14.6855	14.14	13.8192	2.18141e+07	4.36282e+07	6.54423e+07
2019	18932525	2470519	1472519	998000	260676	239333	7151000	0.0364531	21343	45086100	16946200	0.0153826	0.0124538	0.00292871	1+0.012453878	0.00289269	1	1.01245	358440502875625	6.78618e+21	33.5128	50.2692	16.7564	12.62	1	-1304164	-2.18531e+07	-4.37062e+07	-6.55592e+07	14.7199	14.2025	13.8135	2.18531e+07	4.37062e+07	6.55592e+07
2020	19766240	2398667	1324208	1074459	248331	260676	7917400	0.0313652	-12345	49219700	19940100	0.0124538	0.0124538	2.78589e-10	1+0.012453879	2.75163e-10	1	1.01245	390704243737600	7.72275e+21	33.599	50.3985	16.7995	13.03	1	-1304164	-2.19093e+07	-4.38186e+07	-6.57279e+07	14.6904	14.0963	13.8873	2.19093e+07	4.38186e+07	6.57279e+07

## Sheet: 工作表2
year	GDP(百萬TWD)	TTR(百萬TWD)
1991	5018019	808620
1992	5609357	967623
1993	6200154	1045496
1994	6779396	1127481
1995	7391062	1232263
1996	8031305	1197796
1997	8705149	1271452
1998	9366337	1397052
1999	9804503	1355061
2000	10328549	1929767
2001	10119429	1257840
2002	10630911	1225600
2003	10924029	1252766
2004	11596241	1387300
2005	12036675	1567396
2006	12572587	1600803
2007	13363917	1733894
2008	13115096	1760438
2009	12919445	1530282
2010	14060345	1622244
2011	14262201	1764610
2012	14677765	1796697
2013	15270728	1834124
2014	16258047	1976106
2015	17055080	2134857
2016	17555268	2224075
2017	17983347	2251246
2018	18375022	2386944
2019	18932525	2470519
2020	19766240	2398667
